# Supplementary material for: Phenotype of Mrps5-Associated Phylogenetic Polymorphisms Is Intimately Linked to Mitoribosomal Misreading
Source: Int J Mol Sci. 2022 Apr 15;23(8):4384. doi: 10.3390/ijms23084384 (PMC9030964; doi:10.3390/ijms23084384)
Supplement: Supplementary file 1 [file ijms-23-04384-s001.zip]

Archive with 1 entries (1 files):
- ijms-1631061-supplementary.pdf
